# Supplementary material for: Morphologic and Genetic Characterization of Ilheus Virus, a Potential Emergent Flavivirus in the Americas
Source: Viruses. 2023 Jan 10;15(1):195. doi: 10.3390/v15010195 (PMC9866216; doi:10.3390/v15010195)
Supplement: Supplementary file 1 [file viruses-15-00195-s001.zip]

Archive with 2 entries (2 files):
- Supplementary Figure S1 - ILHV Alignment.pdf
- Supplementary Figure S2 - Flavivirus Alignments.pdf
